# Supplementary material for: Metformin exacerbates diabetic amyotrophy via oxidative stress and gut microbiota alterations
Source: Front Microbiol. 2026 Apr 13;17:1778515. doi: 10.3389/fmicb.2026.1778515 (PMC13111326; doi:10.3389/fmicb.2026.1778515)
Supplement: Supplementary file 1 [file Data_sheet_1.xlsx]

## Sheet: BP
Category	Term	Count	%	PValue	Genes	List Total	Pop Hits	Pop Total	Fold Enrichment	Bonferroni	Benjamini	FDR
GOTERM_BP_DIRECT	GO:0042311~vasodilation	3	15.789473684210526	0.0010011877829426332	NOS3, NOS1, EGFR	19	51	19478	60.303405572755416	0.35061407342411666	0.04794577049425276	0.04649961036333563
GOTERM_BP_DIRECT	GO:0006148~inosine catabolic process	2	10.526315789473683	0.0018474324449585576	PNP, XDH	19	2	19478	1025.157894736842	0.5493119183968381	0.07238576216155802	0.07020243290842519
GOTERM_BP_DIRECT	GO:0006149~deoxyinosine catabolic process	2	10.526315789473683	0.0018474324449585576	PNP, XDH	19	2	19478	1025.157894736842	0.5493119183968381	0.07238576216155802	0.07020243290842519
GOTERM_BP_DIRECT	GO:0006157~deoxyadenosine catabolic process	2	10.526315789473683	0.0027699394389847686	PNP, XDH	19	3	19478	683.4385964912279	0.6974474796197219	0.0994869915168696	0.09648622379130278
GOTERM_BP_DIRECT	GO:0046059~dAMP catabolic process	2	10.526315789473683	0.0036916411638587233	PNP, XDH	19	4	19478	512.578947368421	0.7968968843121077	0.1136498101159364	0.11022185760663902
GOTERM_BP_DIRECT	GO:0030209~dermatan sulfate proteoglycan catabolic process	2	10.526315789473683	0.0036916411638587233	HEXB, HEXA	19	4	19478	512.578947368421	0.7968968843121077	0.1136498101159364	0.11022185760663902
GOTERM_BP_DIRECT	GO:0051651~maintenance of location in cell	2	10.526315789473683	0.004612538281057227	HEXB, HEXA	19	5	19478	410.06315789473683	0.863659932636474	0.11694141171386263	0.11341417655776007
GOTERM_BP_DIRECT	GO:0070945~neutrophil-mediated killing of gram-negative bacterium	2	10.526315789473683	0.004612538281057227	DAO, F2	19	5	19478	410.06315789473683	0.863659932636474	0.11694141171386263	0.11341417655776007
GOTERM_BP_DIRECT	GO:0006204~IMP catabolic process	2	10.526315789473683	0.004612538281057227	PNP, XDH	19	5	19478	410.06315789473683	0.863659932636474	0.11694141171386263	0.11341417655776007
GOTERM_BP_DIRECT	GO:0006689~ganglioside catabolic process	2	10.526315789473683	0.00737040859506219	HEXB, HEXA	19	8	19478	256.2894736842105	0.9587626358089641	0.15126886211770496	0.1467062282255236
GOTERM_BP_DIRECT	GO:0010544~negative regulation of platelet activation	2	10.526315789473683	0.00737040859506219	NOS3, F2	19	8	19478	256.2894736842105	0.9587626358089641	0.15126886211770496	0.1467062282255236
GOTERM_BP_DIRECT	GO:0000255~allantoin metabolic process	2	10.526315789473683	0.00737040859506219	PNP, XDH	19	8	19478	256.2894736842105	0.9587626358089641	0.15126886211770496	0.1467062282255236
GOTERM_BP_DIRECT	GO:0043267~negative regulation of potassium ion transport	2	10.526315789473683	0.00737040859506219	NOS3, NOS1	19	8	19478	256.2894736842105	0.9587626358089641	0.15126886211770496	0.1467062282255236
GOTERM_BP_DIRECT	GO:0042127~regulation of cell population proliferation	3	15.789473684210526	0.009075263156794662	NOS2, PLAU, EGFR	19	157	19478	19.58900435802883	0.9803424778216229	0.17249328100500877	0.1672904674248113
GOTERM_BP_DIRECT	GO:0030203~glycosaminoglycan metabolic process	2	10.526315789473683	0.00920497787265708	HEXB, HEXA	19	10	19478	205.03157894736842	0.981420899503751	0.17249328100500877	0.1672904674248113
GOTERM_BP_DIRECT	GO:0051926~negative regulation of calcium ion transport	2	10.526315789473683	0.010121061210080658	NOS3, NOS1	19	11	19478	186.39234449760764	0.9875296618350742	0.17448709526179054	0.1692241434325486
GOTERM_BP_DIRECT	GO:0033555~multicellular organismal response to stress	2	10.526315789473683	0.010121061210080658	NOS1, IDO1	19	11	19478	186.39234449760764	0.9875296618350742	0.17448709526179054	0.1692241434325486
GOTERM_BP_DIRECT	GO:1901135~carbohydrate derivative metabolic process	2	10.526315789473683	0.011950828568710421	HEXB, HEXA	19	13	19478	157.7165991902834	0.9943822988980646	0.19077063381904413	0.1850165311748502
GOTERM_BP_DIRECT	GO:0051918~negative regulation of fibrinolysis	2	10.526315789473683	0.011950828568710421	PLAU, F2	19	13	19478	157.7165991902834	0.9943822988980646	0.19077063381904413	0.1850165311748502
GOTERM_BP_DIRECT	GO:0030214~hyaluronan catabolic process	2	10.526315789473683	0.014689491177645503	HEXB, HEXA	19	16	19478	128.14473684210526	0.9983017075854215	0.22611323919875756	0.21929311829485074
GOTERM_BP_DIRECT	GO:0002028~regulation of sodium ion transport	2	10.526315789473683	0.01651128161775403	NOS3, NOS1	19	18	19478	113.90643274853801	0.9992351014274093	0.23721207924173293	0.23005719054070617
GOTERM_BP_DIRECT	GO:0006491~N-glycan processing	2	10.526315789473683	0.01651128161775403	HEXB, HEXA	19	18	19478	113.90643274853801	0.9992351014274093	0.23721207924173293	0.23005719054070617
GOTERM_BP_DIRECT	GO:0042730~fibrinolysis	2	10.526315789473683	0.017420983412281352	PLAU, F2	19	19	19478	107.91135734072022	0.9994866823657317	0.24220786615139556	0.23490229246237437
GOTERM_BP_DIRECT	GO:0095500~acetylcholine receptor signaling pathway	2	10.526315789473683	0.02647439808534423	ACHE, CHRNA4	19	29	19478	70.70054446460979	0.9999905000887254	0.35657704921198013	0.345821824989809
GOTERM_BP_DIRECT	GO:0007165~signal transduction	5	26.31578947368421	0.029026737383568424	PLAU, CHRNA4, EGFR, NFKB1, TYMP	19	1308	19478	3.9187992918075	0.9999969356820901	0.36983631315995247	0.35868115754259894
GOTERM_BP_DIRECT	GO:0019915~lipid storage	2	10.526315789473683	0.02917502238384776	HEXB, HEXA	19	32	19478	64.07236842105263	0.9999971308995164	0.36983631315995247	0.35868115754259894
GOTERM_BP_DIRECT	GO:2000379~positive regulation of reactive oxygen species metabolic process	2	10.526315789473683	0.031868570086242776	F2, XDH	19	35	19478	58.58045112781954	0.9999991336533327	0.39101876402594293	0.37922469457736463
GOTERM_BP_DIRECT	GO:0010629~negative regulation of gene expression	3	15.789473684210526	0.03266050001144767	NOS2, XDH, NFKB1	19	310	19478	9.920882852292019	0.9999993911429153	0.39101876402594293	0.37922469457736463
GOTERM_BP_DIRECT	GO:0009408~response to heat	2	10.526315789473683	0.036342137883313724	NOS3, NOS1	19	40	19478	51.257894736842104	0.9999998823053998	0.4233367953434653	0.41056793608716585
GOTERM_BP_DIRECT	GO:0042177~negative regulation of protein catabolic process	2	10.526315789473683	0.041684649114814405	NOS2, EGFR	19	46	19478	44.5720823798627	0.9999999892813572	0.4727916781180266	0.45853114026295844
GOTERM_BP_DIRECT	GO:0007040~lysosome organization	2	10.526315789473683	0.04434540285112342	HEXB, HEXA	19	49	19478	41.84317937701396	0.999999996766217	0.4873615381381792	0.47266153814793244
GOTERM_BP_DIRECT	GO:0050885~neuromuscular process controlling balance	2	10.526315789473683	0.04523076920075909	HEXB, HEXA	19	50	19478	41.00631578947368	0.999999997831214	0.4873615381381792	0.47266153814793244
GOTERM_BP_DIRECT	GO:1900016~negative regulation of cytokine production involved in inflammatory response	2	10.526315789473683	0.047882222480527876	F2, NFKB1	19	53	19478	38.68520357497517	0.9999999993458452	0.5033472655879881	0.4881650974844062

## Sheet: CC
Category	Term	Count	%	PValue	Genes	List Total	Pop Hits	Pop Total	Fold Enrichment	Bonferroni	Benjamini	FDR
GOTERM_CC_DIRECT	GO:1905379~beta-N-acetylhexosaminidase complex	2	10.526315789473683	0.0017304777213492872	HEXB, HEXA	19	2	20795	1094.4736842105262	0.15902863870856732	0.05463289309335196	0.05408656416241844
GOTERM_CC_DIRECT	GO:0005576~extracellular region	8	42.10526315789473	0.0021853157237340785	ACHE, DAO, PNP, PLAU, HEXB, F2, S100B, NFKB1	19	2313	20795	3.7854688602179896	0.19649405990670366	0.05463289309335196	0.05408656416241844
GOTERM_CC_DIRECT	GO:0042582~azurophil granule	2	10.526315789473683	0.009482688031910986	HEXB, HEXA	19	11	20795	198.99521531100478	0.6143378295066275	0.1896537606382197	0.18775722303183753
GOTERM_CC_DIRECT	GO:0005615~extracellular space	6	31.57894736842105	0.018421113098939748	ACHE, PLAU, F2, S100B, XDH, EGFR	19	1867	20795	3.517323034420545	0.8442167199217869	0.30701855164899583	0.30394836613250586
GOTERM_CC_DIRECT	GO:0016529~sarcoplasmic reticulum	2	10.526315789473683	0.04159178384752181	NOS1, XDH	19	49	20795	44.672395273899035	0.985709322648183	0.4882225308534066	0.48334030554487256
GOTERM_CC_DIRECT	GO:0005782~peroxisomal matrix	2	10.526315789473683	0.044084391746294076	DAO, NOS2	19	52	20795	42.09514170040485	0.988985740981936	0.4882225308534066	0.48334030554487256
GOTERM_CC_DIRECT	GO:0005737~cytoplasm	10	52.63157894736842	0.04744135209089697	DAO, PNP, NOS2, NOS3, DPYD, NOS1, S100B, EGFR, NFKB1, IDO1	19	6004	20795	1.8229075353273256	0.9922523067639313	0.4882225308534066	0.48334030554487256
GOTERM_CC_DIRECT	GO:0009897~external side of plasma membrane	3	15.789473684210526	0.04882225308534066	PLAU, CHRNA4, F2	19	413	20795	7.950172040270167	0.9932985600839493	0.4882225308534066	0.48334030554487256

## Sheet: MF
Category	Term	Count	%	PValue	Genes	List Total	Pop Hits	Pop Total	Fold Enrichment	Bonferroni	Benjamini	FDR
GOTERM_MF_DIRECT	GO:0004563~beta-N-acetylhexosaminidase activity	2	10.526315789473683	0.0028022817146104986	HEXB, HEXA	19	3	19253	675.5438596491227	0.3056700570755717	0.03642966228993648	0.033066924232403885
GOTERM_MF_DIRECT	GO:0042802~identical protein binding	7	36.84210526315789	0.004293702634525602	DAO, PNP, HEXB, LMNA, S100B, EGFR, NFKB1	19	1777	19253	3.9916772798625715	0.4284384577747733	0.04666347453544693	0.04235607688602106
GOTERM_MF_DIRECT	GO:0046870~cadmium ion binding	2	10.526315789473683	0.0046663474535446935	NOS3, NOS1	19	5	19253	405.3263157894737	0.4555858133916494	0.04666347453544693	0.04235607688602106
GOTERM_MF_DIRECT	GO:0016231~beta-N-acetylglucosaminidase activity	2	10.526315789473683	0.0046663474535446935	HEXB, HEXA	19	5	19253	405.3263157894737	0.4555858133916494	0.04666347453544693	0.04235607688602106
GOTERM_MF_DIRECT	GO:0042166~acetylcholine binding	2	10.526315789473683	0.010238818959007813	ACHE, CHRNA4	19	11	19253	184.23923444976074	0.7376058481721732	0.09507474747650113	0.08629861694020871
GOTERM_MF_DIRECT	GO:0005515~protein binding	18	94.73684210526315	0.01791399192074358	ACHE, NOS2, NOS3, CHRNA4, HEXB, HEXA, F2, S100B, EGFR, NFKB1, TYMP, DAO, PNP, PLAU, LMNA, DPYD, NOS1, XDH	19	13690	19253	1.3323363192495483	0.9046242267476253	0.15525459664644434	0.1409234031098495
GOTERM_MF_DIRECT	GO:0016491~oxidoreductase activity	3	15.789473684210526	0.019168922504150705	NOS3, NOS1, XDH	19	230	19253	13.21716247139588	0.9192303252905808	0.15574749534622448	0.14137080346811146
GOTERM_MF_DIRECT	GO:0008375~acetylglucosaminyltransferase activity	2	10.526315789473683	0.02312688506096058	HEXB, HEXA	19	25	19253	81.06526315789473	0.9522514211171362	0.17685265046616916	0.16052779042313814
GOTERM_MF_DIRECT	GO:0071949~FAD binding	2	10.526315789473683	0.0376619920898882	DAO, XDH	19	41	19253	49.430038510911416	0.9931986826602437	0.2720032762047481	0.24689528147815595

## Sheet: KEGG
Category	Term	Count	%	PValue	Genes	List Total	Pop Hits	Pop Total	Fold Enrichment	Bonferroni	Benjamini	FDR
KEGG_PATHWAY	hsa04066:HIF-1 signaling pathway	4	21.052631578947366	0.0012421839461092894	NOS2, NOS3, EGFR, NFKB1	18	110	8534	17.24040404040404	0.1721549887555318	0.037762391961722395	0.037017081594056825
KEGG_PATHWAY	hsa00983:Drug metabolism - other enzymes	3	15.789473684210526	0.011033646853162092	DPYD, XDH, TYMP	18	81	8534	17.559670781893004	0.8148215439451976	0.21967313139148767	0.21533747748244517
KEGG_PATHWAY	hsa04146:Peroxisome	3	15.789473684210526	0.01156171891001802	DAO, NOS2, XDH	18	83	8534	17.136546184738954	0.8292610400486147	0.21967313139148767	0.21533747748244517
KEGG_PATHWAY	hsa01232:Nucleotide metabolism	3	15.789473684210526	0.012100830972279705	PNP, XDH, TYMP	18	85	8534	16.733333333333334	0.8428485983359522	0.21967313139148767	0.21533747748244517
KEGG_PATHWAY	hsa04020:Calcium signaling pathway	4	21.052631578947366	0.013006961727127559	NOS2, NOS3, NOS1, EGFR	18	254	8534	7.466316710411198	0.863308475138493	0.21967313139148767	0.21533747748244517
KEGG_PATHWAY	hsa05215:Prostate cancer	3	15.789473684210526	0.01586830161264187	PLAU, EGFR, NFKB1	18	98	8534	14.51360544217687	0.912079630066839	0.2411981845121564	0.23643769402836384
KEGG_PATHWAY	hsa00604:Glycosphingolipid biosynthesis - ganglio series	2	10.526315789473683	0.0294912547334061	HEXB, HEXA	18	15	8534	63.21481481481481	0.989433847302984	0.3674651815172381	0.3602125792504506
KEGG_PATHWAY	hsa04371:Apelin signaling pathway	3	15.789473684210526	0.03093446351089025	NOS2, NOS3, NOS1	18	140	8534	10.159523809523808	0.9915728910359696	0.3674651815172381	0.3602125792504506
KEGG_PATHWAY	hsa00603:Glycosphingolipid biosynthesis - globo and isoglobo series	2	10.526315789473683	0.03142794315607958	HEXB, HEXA	18	16	8534	59.263888888888886	0.9922007255085888	0.3674651815172381	0.3602125792504506
KEGG_PATHWAY	hsa00511:Other glycan degradation	2	10.526315789473683	0.03529041292514326	HEXB, HEXA	18	18	8534	52.67901234567901	0.9957510427703615	0.377124231696257	0.36968099028119933
KEGG_PATHWAY	hsa00531:Glycosaminoglycan degradation	2	10.526315789473683	0.03721620707528852	HEXB, HEXA	18	19	8534	49.90643274853801	0.9968640207278691	0.377124231696257	0.36968099028119933
